# Supplementary material for: The Effect of a Vegan Diet on the Coverage of the Recommended Dietary Allowance (RDA) for Iodine among People from Poland
Source: Nutrients. 2023 Feb 25;15(5):1163. doi: 10.3390/nu15051163 (PMC10005417; doi:10.3390/nu15051163)
Supplement: Supplementary file 1 [file nutrients-15-01163-s001.zip]

Archive with 1 entries (1 files):
- nutrients-2226127-supplementary.pdf
